# Supplementary material for: COL1A1 and SERPINE1 as Potential Therapeutic Targets in Diabetic Retinopathy: A Study Incorporating RNA Transcriptomics, Single‐Cell RNA Sequencing, and Proteomics
Source: Hum Mutat. 2026 Jul 2;2026:3442342. doi: 10.1155/humu/3442342 (PMC13329112; doi:10.1155/humu/3442342)
Supplement: Supplementary file 3 — Supporting Information 3 Table S2: The 47 shared upregulated genes between DEGs and DEPs in diabetic retinopathy. [file HUMU-2026-3442342-s003.xlsx]

## Sheet: 47upsetGene
Table S2. The 47 shared upregulated genes between DEGs and DEPs in diabetic retinopathy.
ALDH1A1
COL1A1
CAPG
GSTO1
THBS1
FOLR2
SH3BGRL
S100A8
FN1
HBA1
S100A4
MGP
ARHGDIB
H1-3
IGFBP5
VSIG4
CLIC1
S100A9
COL6A3
PFN1
SH3BGRL3
HBG2
IGFBP2
TMSB10
CHI3L2
TXN
MSN
PPIA
LYZ
SFRP4
ACTB
HBB
VWF
PPBP
SERPINB1
CA1
TNC
COL3A1
COL15A1
SERPINE1
C1QB
IDH1
BPGM
C1QA
C1QC
H2BC12
S100A6
